# Supplementary material for: A causal modelling framework for reference-based imputation and tipping point analysis in clinical trials with quantitative outcome
Source: J Biopharm Stat. 2019 Nov 12;30(2):334–50. doi: 10.1080/10543406.2019.1684308 (PMC7048106; doi:10.1080/10543406.2019.1684308)
Supplement: Supplemental Material [file LBPS_A_1684308_SM5339.zip]

Archive with 2 entries (2 files):
- Supplementary Appendix.pdf
- appendix.tex
