# Supplementary material for: A causal modelling framework for reference-based imputation and tipping point analysis in clinical trials with quantitative outcome
Source: J Biopharm Stat. 2019 Nov 12;30(2):334–50. doi: 10.1080/10543406.2019.1684308 (PMC7048106; doi:10.1080/10543406.2019.1684308)
Supplement: Supplemental Material [file LBPS_A_1684308_SM5339.zip › appendix.tex]

%!TeX root=RBI Paper.tex

\section*{Supplementary Appendices -- to appear on-line only}


\section{Summary of notation} \label{app:notation}

\begin{table}[h]
\begin{center}
\caption{Notation: random variables}

\begin{tabular}{l p{8cm}}
\hline
Notation & Explanation \\ [0.5ex]
%heading
\hline

\multicolumn{2}{l}{\emph{Fully observed random variables}}\\
$Z$ & Randomised treatment arm: $Z=a$ for the active treatment arm and $Z=c$ for the control treatment arm. \\
$D$ & Participant's last visit prior to stopping treatment:  $D=0,\ldots,\tmax$. \\
\hline

\multicolumn{2}{l}{\emph{Incompletely observed random variables}}\\
$Y_t$ & Quantitative response at visit $t$, where $t =0,...,\tmax$. \\
$\boldsymbol{Y}_{\pret}=(Y_0,\ldots,Y_t)$ & The vector of all outcomes up to  and including visit $t$. \\
$\boldsymbol{Y}_{\postt}=(Y_{t+1},\ldots,Y_\tmax)$  & The vector of all outcomes after visit $t$. \\
$\boldsymbol{Y}=(\boldsymbol{Y}_{\pret},\boldsymbol{Y}_{\postt})$  & The vector of all outcomes. \\
\hline 

\multicolumn{2}{l}{\emph{Potential outcomes if active treatment were received for $s$ periods only,}}\\
\multicolumn{2}{l}{\emph{where $s =0,...,\tmax$}}\\
$Y_t(s)$ & Potential outcome at visit $t$, where $t =0,...,\tmax$. \\
$\boldsymbol{Y}_{\pret}(s)=(Y_0(s),\ldots,Y_t(s))$ & The vector of all potential outcomes up to  and including visit $t$. Note that $Y_0(s)=Y_0$. \\
$\boldsymbol{Y}_{\postt}(s)=(Y_{t+1}(s),\ldots,Y_\tmax(s))$  & The vector of all potential outcomes after visit $t$. \\
$\boldsymbol{Y}(s)=(\boldsymbol{Y}_{\pret}(s),\boldsymbol{Y}_{\postt}(s))$  & The vector of all potential outcomes. \\ \hline
\end{tabular}
\end{center}
\end{table}

\begin{table}[h]
\begin{center}
\caption{Notation: parameters of distributions of the potential outcomes}
\begin{tabular}{l p{8cm}}
\hline
Notation & Explanation \\ [0.5ex] \hline
%\multicolumn{2}{l}{\emph{Parameters of distributions defined above}}\\
$\mu_t(s) = \E{Y_t(s)}$ & The overall mean of the potential  outcome at visit $t$. \\
$\boldsymbol{\mu}_\pret(s)$, $\boldsymbol{\mu}_\postt(s)$, $\boldsymbol{\mu}(s)$ & Vectors of overall means of the potential  outcomes. \\
$\boldsymbol{\Sigma}(s)=\varb{\boldsymbol{Y}(s)}$ & The variance-covariance matrix  of the potential  outcomes. \\
$\boldsymbol{\Sigma}_{\pret\pret}(s)$,
$\boldsymbol{\Sigma}_{\postt\postt}(s)$,
$\boldsymbol{\Sigma}_{\postt\pret}(s)$ & Submatrices of $\boldsymbol{\Sigma}(s)$. \\
$\boldsymbol{\Omega}_t(s) $ & Residual variance of the potential outcomes after visit  $t$ given those up to visit  $t$. Equals $\boldsymbol{\Sigma}_{\postt\pret}(s)
\left(\boldsymbol{\Sigma}_{\pret\pret}(s)\right)^{-1}
\boldsymbol{\Sigma}_{\postt\pret}(s)^T$. \\
$\boldsymbol{\beta}_t(s)$ & Matrix of regression coefficients of  potential outcomes after visit  $t$ on those up to visit  $t$. Equals $\boldsymbol{\Sigma}_{\postt\pret}(s) \boldsymbol{\Sigma}_{\pret\pret}(s)^{-1}$. \\
\hline

\end{tabular}
\end{center}
\end{table}
\clearpage


\section{Hypothetical joint distribution for RBI methods} \label{app:RBI}

We denote the hypothetical joint distribution for active arm participants who discontinue at time $D=t$ by adding a superscript star to the existing notation:
\begin{equation*}
\boldsymbol{Y}|Z=a,D=t \sim N\left( \boldsymbol{\mu}^*,\boldsymbol{\Sigma}^* \right)
\end{equation*}
where $ \boldsymbol{\mu}^*=\left(\begin{array}{c}\boldsymbol{\mu}_\pret^*\\ \boldsymbol{\mu}_\postt^*\end{array}\right)$ and 
$ \boldsymbol{\Sigma}^*=
\left(\begin{array}{cc}
\boldsymbol{\Sigma}_{\pret\pret}^* & \boldsymbol{\Sigma}_{\postt\pret}^{*T}\\ 
\boldsymbol{\Sigma}_{\postt\pret}^* & \boldsymbol{\Sigma}_{\postt\postt}^*\\ 
\end{array}\right)$. Note that $\left( \boldsymbol{\mu}^*,\boldsymbol{\Sigma}^* \right)$ are dependent on $t$,
so this is a mild abuse of notation.

Although CRK described the whole variance $\boldsymbol{\Sigma}^*$, only the regression coefficients  $\boldsymbol{\beta}_t^*$ 		 and the conditional variance $\boldsymbol{\Omega}_t^*$ are needed for imputation. 
Given the hypothetical joint distribution, the imputation distribution is 
$$\boldsymbol{Y}_\postt | \boldsymbol{Y}_\pret, Z=a, D=t 
\sim
N\left(\boldsymbol{\mu}_\postt^* + \boldsymbol{\beta}_t^*( \boldsymbol{Y}_\pret - \boldsymbol{\mu}_\pret^*), \boldsymbol{\Omega}_t^* \right)$$
where 
$\boldsymbol{\beta}_t^*=\boldsymbol{\Sigma}_{\postt\pret}^* (\boldsymbol{\Sigma}_{\pret\pret}^*)^{-1}$
and $\boldsymbol{\Omega}_t^*= 
\boldsymbol{\Sigma}_{\postt\postt}^* - \boldsymbol{\Sigma}_{\postt\pret}^*(\boldsymbol{\Sigma}_{\pret\pret}^*)^{-1}\boldsymbol{\Sigma}_{\postt\pret}^{*T}$.

Table \ref{tab:RBI} defines the elements $\boldsymbol{\mu}_\pret^*$, $\boldsymbol{\mu}_\postt^*$, $\boldsymbol{\beta}_t^*$ and $\boldsymbol{\Omega}_t^*$
for each RBI method.
The results in Table \ref{tab:imputed} follow.

% Note the variances are given in sec 4.3 of Carpenter.

\begin{table}[h]
\begin{center}
\caption{Hypothetical joint distributions proposed by the 5 RBI methods of  \cite{Carpenter++13}. 
$\boldsymbol{e}$ is a vector of ones of length $\tmax-t$.}
\label{tab:RBI}
\begin{tabular}{lllll}\hline

Method 	&	 $\boldsymbol{\mu}_{\pret}^*$ 	&	 $\boldsymbol{\mu}_{\postt}^*$ 	&	 $\boldsymbol{\beta}_t^*$ 	&	 $\boldsymbol{\Omega}_t^*$ 	\\	\hline
										
MAR 	&	 $\boldsymbol{\mu}_{\pret}(\tmax)$ 	&	 $\boldsymbol{\mu}_{\postt}(\tmax)$ 	&	 $\boldsymbol{\beta}_t(\tmax)$ 	&	 $\boldsymbol{\Omega}_t(\tmax)$ 	\\	
										
LMCF 	&	 $\boldsymbol{\mu}_{\pret}(\tmax)$ 	&	 ${\mu}_{t}(\tmax) \boldsymbol{e}$ 	&	 $\boldsymbol{\beta}_t(\tmax)$ 	&	 $\boldsymbol{\Omega}_t(\tmax)$ 	\\	
										
J2R 	&	 $\boldsymbol{\mu}_{\pret}(\tmax)$ 	&	 $\boldsymbol{\mu}_{\postt}(0)$ 	&	 $\boldsymbol{\beta}_t(0)^\dagger$ 	&	 $\boldsymbol{\Omega}_t(0)^\dagger$ 	\\	
										
CIR	&	 $\boldsymbol{\mu}_{\pret}(\tmax)$ 	&	 $\boldsymbol{\mu}_{\postt}(0)+\left\{ {\mu}_{t}(\tmax)-{\mu}_{t}(0)\right\} \boldsymbol{e} $ 	&	 $\boldsymbol{\beta}_t(0)^\dagger$ 	&	 $\boldsymbol{\Omega}_t(0)^\dagger$ 	\\	
										
CR 	&	 $\boldsymbol{\mu}_{\pret}(0)$ 	&	 $\boldsymbol{\mu}_{\postt}(0)$ 	&	 $\boldsymbol{\beta}_t(0)^\dagger$ 	&	 $\boldsymbol{\Omega}_t(0)^\dagger$ 	\\	\hline

\end{tabular}
\end{center}
$^\dagger$ 
The RBI alternative model replaces $\boldsymbol{\beta}_{t}(0)$ and 
$\boldsymbol{\Omega}_t(0)$ (``control arm variances'')
with $\boldsymbol{\beta}_{t}(\tmax)$ and 
$\boldsymbol{\Omega}_t(\tmax)$ (``active arm variances'').
\end{table}


%%%%%%%%%%%%%%%%%%%%%%%%%%%%%%%%%%%

\section{Causal model implementation using the SAS 5 macros} \label{app:code}

% The SAS 5 macros, which have been developed for the RBI methods, are available at the web page (on www.missingdata.org.uk) of the DIA working group for missing data. We modified the macro called `part2A' for the implementation of the causal model with $\boldsymbol{K}_t=\boldsymbol{K}_t^1$ [HOW CAN THIS BE WRITTEN MORE CLEARLY WITHOUT NEW NOTATION?], where $\boldsymbol{K}_t^1$ is a $(\tmax-t) \times t$ matrix containing $t-1$ columns of zeroes and a final column of $K$s. For a participant who discontinued treatment at visit $t$, our macro ``CAUSAL'' assumes $K$ times of average treatment difference at visit $t$ will be retained at all visits $t>t$ irrespective of time since the treatment discontinuation.

The modified macro file `Part2A\_38\_causal.sas' and the HAMD17 data are available on the DIA section of the website \href{url}{www.missingdata.org.uk}.
The HAMD17 data are stored as a SAS data set named \texttt{Chapter15\_example} which we assume has been renamed \texttt{HAMD}.

The modified \texttt{Part2A} macro allows the user to impute under the causal model by specifying option \texttt{Method=Causal}. The value of $k$ in equation (\ref{eq:Kt}) is specified by \texttt{Causalk=} or defaults to 1 giving the CIR estimate. $k$ can be specified as a scalar (a constant $k$ for all participants; e.g.\ \texttt{Causalk=0.5}) or as a variable that specifies $k$ for each participant (e.g.\ \texttt{Causalk=varname}). If $k$ is specified using a variable, that variable must be identified in macro Part1A using the option \texttt{id=varname}.
% RJ: The option 'ID=' in macro 1A is for specifying a list of variables that are not specified by other options in this macro but are used with other macros.}]. In that case, $K$'s for participants in the control arm or who completed the final visit will be ignored.
If \texttt{Method=Causal} is not specified then RBI methods are implemented and \texttt{Causalk=} is ignored.

Causal model (\ref{eq:mte1}) with $k_0=0.5$ can be fitted to the HAMD17 data by:
\begin{verbatim}
%Part1A(Jobname=Example, Data=HAMD, Subject=Patient, Response=Change,
        Time=Visit, Treat=Therapy, Catcov=PoolInv, Covbytime=Basval,
        Covgroup=Therapy);
%Part1B(Jobname=Example, Ndraws=100, Thin=100, Seed=12345);
%Part2A(Jobname=Example_causal, Inname=Example, Method=Causal,
        Causalk=.5, Ref=Placebo, VCMethod=Ref);
\end{verbatim}

The option \texttt{Covgroup=Therapy} in the \texttt{\%Part1A} call specifies that the variance-covariance matrix is estimated separately by arm, but \texttt{Catcov=PoolInv} and \texttt{Covbytime=Basval} specify that the coefficients of the baseline covariates are assumed equal across arms.

Causal model (\ref{eq:mte2}) with $k_1=0.5$ can be fitted to the HAMD17 data after creating a new variable \texttt{k1power} to hold the individual's value of $k_1^{v_u-v_t}$ where $u=\tmax$ and $t=D_a$. In these data \texttt{Visit} is coded 0, 4, 5, 6, 7, so we set $v_u =7$ and compute $v_t$ as the last value of \texttt{Visit}:
\begin{verbatim}
proc sql;
create table HAMD2 as
   select *, 0.5**(7-max(Visit)) as k1power
   from HAMD
   group by Patient;
quit;
\end{verbatim}
Although \texttt{k1power} is computed for all individuals, the next steps ignore values computed in the $Z=c$ arm:
\begin{verbatim}
%Part1A(Jobname=Example, Data=HAMD2, Subject=Patient, Response=Change,
        Time=Visit, Treat=Therapy, Catcov=PoolInv, Covbytime=Basval,
        Covgroup=Therapy, Id=k1power);
%Part1B(Jobname=Example, Ndraws=100, Thin=100, Seed=12345);
%Part2A(Jobname=Example_causal, Inname=Example, Method=Causal,
        Causalk=k1power, Ref=Placebo, VCMethod=Ref);
\end{verbatim}

\texttt{\%Part1A} and \texttt{\%Part1B} need not be repeated for different values of $k_0$ or $k_1$.
The imputed data sets in either case are analysed using
\begin{verbatim}
%Part2B(Jobname=Example_causal, Seed=54321);
%Part3(Jobname=Example_causal, Anref=Placebo,
        Label=Causal with sigma from reference);
\end{verbatim}


%%%%%%%%%%%%%%%%%%%%%%%%%%%%%%%%%%%%%%%%%%%%%


\section{Alternative implementations of causal model} \label{supp:altimp}

\subsection{A useful expression for the \textit{de facto} estimand}
\label{app:defacto}

We write the \textit{de facto} estimand at visit $\tmax$ as a weighted average over treatment discontinuation visits: 
\begin{equation}\label{eq:wtave}
\E{Y_\tmax(D)|Z=a} - \E{Y_\tmax(0)|Z=c}
= \sum_{t=0}^{\tmax} \alpha_t \left\{ \mu_\tmax(t | Z=a,D=t) - {\mu}_\tmax(0) \right\}
\end{equation}
where 
$\alpha_t=p(D=t|Z=a)$ expresses the discontinuation distribution in the active treatment arm,
and we define $\boldsymbol{\mu}(s|Z=a,D=s) = E[\boldsymbol{Y}(s) | Z=a,D=s]$ etc.

We next write the terms on the right hand side of (\ref{eq:wtave}) for $t<\tmax$ using the result in Table \ref{tab:imputed}:
\begin{eqnarray}
\mu_\tmax(t | Z=a, D=t) - \mu_\tmax(0)
&=& \boldsymbol{e}_t' \boldsymbol{\beta}_{t}(t)
\left\{\boldsymbol{\mu}_{\pret}(t|Z=a, D=t) - \boldsymbol{\mu}_{\pret}(t)\right\}\nonumber\\
&& +\ \boldsymbol{e}_t' \boldsymbol{K}_t \left\{\boldsymbol{\mu}_{\pret}(t)-\boldsymbol{\mu}_{\pret}(0)\right\} \label{eq:app0}
\end{eqnarray}
where 
$\boldsymbol{e}_t = (0,...,0,1)'$ of length $\tmax-t$ is used to extract the $\tmax$th element.

Selection effects cancel out over treatment discontinuation visits $t$. To use this, note that \ref{ass:linear} implies
\begin{eqnarray*}
\boldsymbol{\beta}_{t}(\tmax) \left\{\boldsymbol{\mu}_{\pret}(t|Z=a, D=t) - \boldsymbol{\mu}_{\pret}(t)\right\}
&=& \boldsymbol{\mu}_{\postt}(\tmax|Z=a, D=t) - \boldsymbol{\mu}_{\postt}(\tmax)
\end{eqnarray*}
for each $t < \tmax$, and the sum of the right hand side over $t$ (weighted by $\alpha_t$) is zero. We sum the left hand side over $t$ (weighted by $\alpha_t$) and take the last element, giving
\begin{eqnarray*}
&&\hspace{-3 em}\sum_{t<\tmax} \alpha_t \boldsymbol{e}_t' \boldsymbol{\beta}_{t}(\tmax)
\left\{\boldsymbol{\mu}_{\pret}(t|Z=a, D=t) - \boldsymbol{\mu}_{\pret}(t)\right\}\\
&&+\ \alpha_\tmax \left\{ {\mu}_\tmax(\tmax|Z=a, D=\tmax)- {\mu}_\tmax(\tmax) \right\} =0
\end{eqnarray*}
and hence
\begin{eqnarray}\label{eq:lemma2}
&&\hspace{-3 em}\alpha_\tmax {\mu}_\tmax(\tmax|Z=a, D=\tmax)
=
\alpha_\tmax {\mu}_\tmax(\tmax) \nonumber\\
&&\hspace{3 em}-
\sum_{t<\tmax} \alpha_t \boldsymbol{e}_t' \boldsymbol{\beta}_{t}(\tmax)
\left\{\boldsymbol{\mu}_{\pret}(t|Z=a, D=t) - \boldsymbol{\mu}_{\pret}(t)\right\}.
\end{eqnarray}

Finally, substituting equations (\ref{eq:lemma2}) and (\ref{eq:app0}) into (\ref{eq:wtave}) gives
\begin{eqnarray*}
&&E[{Y}_\tmax(D)|Z=a] - E[{Y}_\tmax(0)]
=\alpha_\tmax \left\{ {\mu}_\tmax(\tmax)-{\mu}_\tmax(0) \right\} \\
&&+ \sum_{t<\tmax} \alpha_t \boldsymbol{e}_t' (\boldsymbol{\beta}_{t}(t)-\boldsymbol{\beta}_{t}(\tmax))
\left\{\boldsymbol{\mu}_{\pret}(t|Z=a, D=t) - \boldsymbol{\mu}_{\pret}(t)\right\} \\
&&+ \sum_{t<\tmax} \alpha_t \boldsymbol{e}_t' \boldsymbol{K}_t \left\{\boldsymbol{\mu}_{\pret}(t)-\boldsymbol{\mu}_{\pret}(0)\right\}.
\end{eqnarray*}

We can  also write this as
\begin{eqnarray}
&&\E{Y_\tmax(D)|Z=a} - \E{Y_\tmax(0)|Z=c}
= \alpha_\tmax \delta_\tmax + \sum_{t<\tmax} \alpha_t \boldsymbol{e}_t' \boldsymbol{K}_t \boldsymbol{\delta}_t \nonumber \\
&&+ \sum_{t<\tmax} \alpha_t \boldsymbol{e}_t' \left\{\boldsymbol{\beta}_{t}(t)-\boldsymbol{\beta}_{t}(\tmax)\right\}
\E{\boldsymbol{Y}_{\pret}(t|Z=a,D=t) - \boldsymbol{Y}_{\pret}(t)} \label{eq:dfest}
\end{eqnarray}
where
$\delta_t = \E{Y_t(t)-Y_t(0)}$ is the \textit{de jure} estimand, with $\delta_0=0$;
$\boldsymbol{\delta}_t =(\delta_0,\delta_1,\ldots,\delta_t)'$.
Similar expressions apply at visits $t<\tmax$. % but not considered here for clarity -- would need to divide by sums of alpha's.

From (\ref{eq:dfest}), the bias in the \textit{de facto} estimate associated with wrongly assuming $\boldsymbol{\beta}_t(t)$ to equal $\tilde{\boldsymbol{\beta}}_{t}(t)$ is
$\sum_{t<\tmax} \alpha_t \boldsymbol{e}_t' \left\{\tilde{\boldsymbol{\beta}}_{t}(t)-\boldsymbol{\beta}_{t}(t)\right\} \E{\boldsymbol{Y}_{\pret}(t|Z=a,D=t) - \boldsymbol{Y}_{\pret}(t)}$, and
the bias associated with wrongly assuming $\boldsymbol{K}_t$ to equal $\tilde{\boldsymbol{K}_t}$ is
$\sum_{t<\tmax}\alpha_t \boldsymbol{e}_t' (\tilde{\boldsymbol{K}_t}-\boldsymbol{K}_t) \boldsymbol{\delta}_t$.


\subsection{Option 2: indirectly using the SAS 5 macros (based on J2R)}

Equation (\ref{eq:dfest}) for the \textit{de facto} estimand at visit $\tmax$ can be written as 
\begin{eqnarray*}
\E{Y_\tmax(D)|Z=a} - \E{Y_\tmax(0)|Z=c}
= \delta_{J2R} +\sum_{t<\tmax}\alpha_{t}\boldsymbol{e}_t' \boldsymbol{K}_t \boldsymbol{\delta}_t
\end{eqnarray*}
where $\delta_{J2R}$ is the J2R estimand.
%d $\delta_{t}^{*}=\boldsymbol{e}_t' \boldsymbol{K}_t \boldsymbol{\delta}_t $
Thus we can run the J2R method to estimate the first term, fit a mixed model for repeated measures to estimate the $\delta_t$, directly estimate the $\alpha_t$, and assume values for $\boldsymbol{K}_t$.

To approximate the standard error, we propose using the Rubin's rule estimate of standard error from J2R, as the simulation and empirical results show that the SEs are not much affected by the value of $\boldsymbol{K}_t$. 

\subsection{Option 3: using Mixed Model Repeated Measures (MMRM) estimates or standard Multiple Imputation (MI)-based estimates}

If we are willing to assume either that $\boldsymbol{\beta}_{t}(t)=\boldsymbol{\beta}_{t}(\tmax)$ or that there is no selection effect, then the third term in expression (\ref{eq:dfest}) vanishes and the \textit{de facto} estimand at visit $\tmax$ can be written as 
\begin{eqnarray*}
\E{Y_\tmax(D)|Z=a} - \E{Y_\tmax(0)|Z=c}
 &=& \alpha_{\tmax}\delta_{\tmax}+\sum_{t<\tmax}\alpha_{t}\boldsymbol{e}_t' \boldsymbol{K}_t \boldsymbol{\delta}_t.
\end{eqnarray*}
That is, the \textit{de facto} estimate at visit $\tmax$ can be estimated as a linear combination of \textit{de jure} MAR-based estimates at visits $t\le\tmax$.
To find the standard error, we could ignore uncertainty in the $\hat{\alpha}_t$ and use the standard error of the linear combination, or we could do better by applying the delta approximation method \citep{Oehlert1992} as done by \citet{LiuPang16}.

%%%%%%%%%%%%%%%%%%%%%%%%%%%%%%%%%%%

\section{Details of data generating mechanism for simulation study} \label{app:dgm}


We start by considering which potential  outcomes need to be generated.
We assume no impact of future treatments, so we may write $Y_0(s)=Y_0$ for all $s$ and $Y_1(1)=Y_1(2)$.
Thus we only need to specify the distribution of $\boldsymbol{Y}(0)=(Y_0,Y_1(0),Y_2(0))$, $Y_1(1)$,  $Y_2(1)$ and $Y_2(2)$.

Potential untreated outcomes $\boldsymbol{Y}(0)$ in both arms were generated from a multivariate normal  distribution with mean $\boldsymbol{\mu}(0)=(10,12,14)^T$ and first-order autoregressive variance-covariance matrix with standard deviation 3 and lag-one correlation $0.5$.
Potential fully-treated outcomes were derived using the causal models
$Y_{1}(1) - Y_{1}(0) = \delta_{1} + u_1$ and
$Y_{2}(2) - Y_{2}(0) = \delta_{2} + u_1$, where $\delta_1=1$ and $\delta_2=2$ are average treatment effects and $u_1$ may vary between participants to give treatment effect heterogeneity.

In the control arm, we assumed that all participants had complete data.
Observed outcomes $Y_t$ in the control arm were set equal to untreated potential outcomes $Y_t(0)$.

% dropout

In the active arm, we assumed that participants either completed the entire period of treatment and provided complete measurements ($D=2$), or completed only the first period of treatment and failed to provide measurements at visit 2 ($D=1$). The treatment discontinuation mechanism was $\logit{p(D=1|Z=a,Y_0,Y_{1}(1))}=\tau_0+\tau_{1}Y_{1}(1)$.
We used two values of $\tau_{1}$: $0$ for missing completely at random (MCAR) and $1$ for MAR.
$\tau_0$ was chosen to give $p(D=1|Z=a)=0.5$.
Observed outcomes $Y_t$ in the active arm were set equal to the potential fully-treated outcomes $Y_0$, $Y_1(1)$ and $Y_2(2)$.

% beta's
We chose two models for the treatment effects $u_1$ in order to explore the impact of mis-specification of 
$\boldsymbol{\beta}_{t}(\tmax)$.
Since missing data occur only at time 2, we needed only consider $\boldsymbol{\beta}_{t}(\tmax)$ for $t=1$, that is, $\boldsymbol{\beta}_{1}(2)$.
The first model had treatment effect homogeneity, $u_1=0$, and hence
$\boldsymbol{\beta}_1(2)=\boldsymbol{\beta}_1(0)=(0, 0.50)^T$.
The second model had treatment effect heterogeneity, $u_1 \sim N(0,2.5^2)$, and hence
$\boldsymbol{\beta}_1(2)=(-0.12,0.74)^T \ne \boldsymbol{\beta}_1(0)=(0, 0.50)^T$.
The latter model resulted in slightly more heterogeneity in the active arm than in the control arm.
We took 250 participants per arm and 1000 replications for the simulation study.

% unobserved data

This completes the mechanism for simulating the observed data.
However, the \textit{de facto} estimand depends on the unobserved data  including the potential partly-treated outcomes $Y_2(1)$ whose distribution has not yet been specified. We generated $Y_2(1)$ from the causal model $Y_2(1)-Y_2(0)=k \delta_1+u_2$ where $k$ took values 0, 0.5, 0.74 or 1, and where the marginal distribution of $u_2$ was the same as that of $u_1$ with either
(a) $corr(u_1,u_2)=0.5$, so that $\boldsymbol{\beta}_1(1)=\boldsymbol{\beta}_1(0)$,
or
(b) $corr(u_1,u_2)=1$, so that $\boldsymbol{\beta}_1(1)=\boldsymbol{\beta}_1(2)$.
For the treatment effect homogeneity model, options (a) and (b) are equivalent.
